# Supplementary material for: When Science Replaces Religion: Science as a Secular Authority Bolsters Moral Sensitivity
Source: PLoS One. 2015 Sep 11;10(9):e0137499. doi: 10.1371/journal.pone.0137499 (PMC4567326; doi:10.1371/journal.pone.0137499)
Supplement: S1 Dataset — (XLSX) [file pone.0137499.s001.xlsx]

## Sheet: Study1
Manipulation (1=Science Prime; 2=Neutral)	DateRapeScenario (0 = Totally right; 100 = Totally wrong)	Sex (1 = Female; 2 = Male)	Age (years)	Belief (1 = Atheist; 2= Belief in God without being affiliated with a religion; 3= Muslim)	Religiositylevel (1 = Not at all religious; 7 = Highly Religious)
1	55	1	21	3	3
1	60	1	22	3	2
1	70	1	23	2	2
1	90	1	20	3	3
1	95	1	22	3	2
1	95	1	21	2	1
1	95	1	25	3	5
1	100	1	19	3	#NULL!
1	100	1	22	3	2
1	100	1	20	3	3
1	100	1	21	3	3
1	100	1	21	2	3
1	100	1	24	2	1
1	100	1	23	2	3
1	100	1	22	1	1
1	100	1	20	3	4
1	100	1	22	3	4
1	100	1	21	3	4
1	100	1	21	3	6
1	100	1	21	3	6
1	100	1	19	3	7
1	100	1	25	3	6
1	100	1	19	3	6
1	100	1	23	2	5
1	65	2	22	3	4
1	75	2	21	3	4
1	80	2	22	2	2
1	80	2	23	3	5
1	90	2	20	3	3
1	90	2	21	2	1
1	95	2	20	3	3
1	95	2	19	3	5
1	100	2	20	#NULL!	1
1	100	2	21	3	2
1	100	2	20	3	2
1	100	2	20	3	2
1	100	2	24	2	1
1	100	2	20	1	2
1	100	2	19	3	4
1	100	2	22	3	6
1	100	2	22	3	5
1	100	2	18	3	5
2	50	1	20	3	4
2	50	1	22	3	4
2	60	1	23	3	4
2	65	1	23	3	4
2	70	1	22	3	2
2	80	1	20	2	2
2	80	1	19	3	5
2	85	1	20	2	2
2	90	1	21	3	4
2	90	1	23	3	4
2	90	1	18	3	5
2	95	1	19	3	3
2	100	1	20	3	2
2	100	1	19	3	2
2	100	1	21	3	2
2	100	1	22	2	3
2	100	1	20	2	1
2	100	1	18	2	2
2	100	1	21	3	4
2	100	1	19	3	4
2	100	1	21	#NULL!	7
2	100	1	21	3	5
2	100	1	19	3	7
2	100	1	19	3	5
2	100	1	22	3	5
2	100	1	21	3	5
2	100	1	23	3	5
2	100	1	21	3	5
2	100	1	28	3	5
2	100	1	22	3	5
2	90	2	20	3	4
2	100	2	23	2	1
2	100	2	19	1	1
2	100	2	20	3	4
2	100	2	21	2	4
2	100	2	19	3	5
2	100	2	21	3	5
2	100	2	19	3	5
2	100	2	25	2	6
2	50	#NULL!	#NULL!	#NULL!	#NULL!
2	100	#NULL!	#NULL!	#NULL!	#NULL!
