# Supplementary material for: When Science Replaces Religion: Science as a Secular Authority Bolsters Moral Sensitivity
Source: PLoS One. 2015 Sep 11;10(9):e0137499. doi: 10.1371/journal.pone.0137499 (PMC4567326; doi:10.1371/journal.pone.0137499)
Supplement: S2 Dataset — (XLSX) [file pone.0137499.s002.xlsx]

## Sheet: Study2
Manipulation (1=Science Prime; 2=Neutral)	FairnessJusticeScenario (0 = Totally right; 100 = Totally wrong)	CareHarmScenario (0 = Totally right; 100 = Totally wrong)	Sex (1 = Female; 2 = Male)	Age (years)	Belief (1 = Atheist; 2= Belief in God without being affiliated with a religion; 3= Muslim)	Religiositylevel (1 = Not at all religious; 7 = Highly Religious)
1	100	100	1	22	3	6
1	80	95	2	21	3	6
1	95	85	1	21	3	6
1	80	55	1	21	3	6
1	100	100	1	20	3	6
1	90	80	2	#NULL!	3	5
1	100	100	1	24	3	5
1	100	80	2	22	3	5
1	60	100	1	22	3	5
1	100	75	1	22	3	5
1	100	100	1	21	3	5
1	75	100	1	21	3	5
1	95	95	1	21	3	5
1	100	95	1	20	3	5
1	90	60	1	20	3	5
1	100	100	1	19	3	5
1	100	100	1	23	#NULL!	4
1	60	100	1	23	3	4
1	80	80	2	22	3	4
1	100	100	1	22	3	4
1	100	60	1	22	3	4
1	25	100	1	21	3	4
1	100	100	1	20	2	4
1	90	40	1	21	#NULL!	2
1	100	100	1	20	3	2
1	100	90	1	18	2	1
1	45	100	1	25	1	1
1	60	70	1	22	1	1
1	1	50	2	18	1	1
2	95	95	1	23	3	7
2	100	100	1	22	3	6
2	90	80	1	20	3	6
2	25	25	1	20	3	6
2	90	75	1	22	3	5
2	80	45	1	22	3	5
2	90	70	1	21	3	5
2	55	35	1	21	3	5
2	85	70	1	20	3	5
2	65	40	2	19	3	5
2	100	65	1	19	3	5
2	55	80	1	24	3	4
2	100	50	2	22	3	4
2	100	100	1	21	3	4
2	100	80	1	21	3	4
2	95	80	2	20	3	4
2	100	95	1	19	3	4
2	100	40	1	20	3	3
2	80	50	1	23	2	3
2	100	70	1	34	2	2
2	100	100	2	24	1	2
2	60	60	1	23	#NULL!	1
2	100	90	1	20	#NULL!	1
2	100	100	1	21	2	1
2	100	60	1	21	2	1
2	100	90	1	20	2	1
2	100	90	1	42	1	1
2	65	75	1	22	1	1
2	90	70	1	20	1	1
