# Supplementary material for: When Science Replaces Religion: Science as a Secular Authority Bolsters Moral Sensitivity
Source: PLoS One. 2015 Sep 11;10(9):e0137499. doi: 10.1371/journal.pone.0137499 (PMC4567326; doi:10.1371/journal.pone.0137499)
Supplement: S3 Dataset — (XLSX) [file pone.0137499.s003.xlsx]

## Sheet: Sheet1
Manipulation (1 = Secular Prime; 2 = Neutral; 3 = Analytic Prime)	CareHarmScenario (0 = Totally right; 100 = Totally wrong)	Sex (1 = Female; 2 = Male)	Age (years)	Belief (1 = Atheist; 2= Belief in God without being affiliated with a religion; 3= Muslim)	Religiositylevel (1 = Not at all religious; 7 = Highly Religious)
1	100	1	23	3	7
1	50	1	22	3	7
1	65	1	21	3	7
1	100	1	20	3	7
1	80	1	23	3	6
1	55	2	21	3	6
1	95	1	21	3	6
1	90	1	21	3	6
1	100	1	20	3	6
1	90	1	25	3	5
1	100	1	24	3	5
1	70	2	22	3	5
1	100	1	22	3	5
1	70	1	22	3	5
1	45	1	22	3	5
1	95	1	21	3	5
1	50	1	21	3	5
1	45	1	21	3	5
1	100	1	20	3	5
1	75	1	20	3	5
1	100	2	24	3	4
1	100	1	24	3	4
1	100	1	23	3	4
1	100	1	23	3	4
1	85	1	23	3	4
1	50	1	23	3	4
1	100	1	22	3	4
1	90	1	22	3	4
1	100	1	21	3	4
1	100	1	21	3	4
1	100	1	21	3	4
1	100	1	21	3	4
1	90	1	21	3	4
1	95	1	25	3	3
1	65	2	24	3	3
1	100	1	23	3	3
1	80	1	23	3	3
1	80	2	22	3	3
1	95	1	22	3	3
1	100	1	23	2	3
1	70	1	23		2
1	100	1	22	3	2
1	100	1	23	2	2
1	100	1	22	2	2
1	100	1	22	2	2
1	90	1	22	2	2
1	100	1	21	2	2
1	75	1	22	1	2
1	45	1	25	2	1
1	100	2	23	2	1
1	100	1	22	2	1
1	100	1	24	1	1
1	90	1	23	1	1
1	70	2	21	1	1
1	100	1	21	1	1
1	90	2	20	1	1
1	80	2	20	1	1
1	100	1	20	1	1
1	100	2	24		1
2	100	1	20	3	7
2	50	1	24	3	6
2	20	2	23	3	6
2	90	1	23	3	6
2	60	1	23	3	6
2	100	1	22	3	6
2	10	1	22	3	6
2	100	1	21	3	6
2	90	1	21	3	6
2	90	1	20	3	6
2	100	1	24	3	5
2	100	1	24	3	5
2	95	1	23	3	5
2	90	1	23	3	5
2	65	1	23	3	5
2	45	1	23	3	5
2	40	1	23	3	5
2	70	2	22	3	5
2	100	1	22	3	5
2	50	1	22	3	5
2	100	1	21	3	5
2	90	1	21	3	5
2	50	1	21	3	5
2	35	1	21	3	5
2	100	1	20	3	5
2	100	1	20	3	5
2	80	1	19	3	5
2	50	1	19	3	5
2	50			3	4
2	55	1	26	3	4
2	65	1	23	3	4
2	70	2	22	3	4
2	50	2	22	3	4
2	90	1	22	3	4
2	80	1	20	3	4
2	70	1	20	3	4
2	100	1	19	3	4
2	60	1	24	3	3
2	75	2	23	3	3
2	100	1	21	3	3
2	100	1	20	3	2
2	100	1	20	3	2
2	85	1	20	3	2
2	65	1	20	3	2
2	80	1	23	2	2
2	100	1	22	2	2
2	100	1	20	2	2
2	40	1	19	2	2
2	90	1	21	1	2
2	20	2	21	3	1
2	50	1	21	3	1
2	25	1	21	3	1
2	100	1	21	2	1
2	100	2	19	2	1
2	100	2	32	1	1
2	100	1	23	1	1
2	95	1	23	1	1
2	60	2	21	1	1
2	45	1	21	1	1
3	60	1	24	3	7
3	50	1	23	3	7
3	50	1	22	3	7
3	90	2	25	3	6
3	95	1	24	3	6
3	100	1	23	3	6
3	100	1	19	3	6
3	65	1	23	2	6
3	100	1	25	3	5
3	50	2	23	3	5
3	50	1	23	3	5
3	30	1	23	3	5
3	100	2	22	3	5
3	100	1	22	3	5
3	100	1	22	3	5
3	90	1	22	3	5
3	85	1	22	3	5
3	45	1	22	3	5
3	20	1	22	3	5
3	100	1	21	3	5
3	85	1	21	3	5
3	75	1	21	3	5
3	50	1	21	3	5
3	45	1	21	3	5
3	45	1	21	3	5
3	50	2	20	3	5
3	75	1	35	2	5
3	100	2	23	2	5
3	65	2	23	3	4
3	100	1	23	3	4
3	90	1	22	3	4
3	100	1	21	3	4
3	50	1	21	3	4
3	40	1	21	3	4
3	95	1	22	2	4
3	75	1	24	3	3
3	70	1	23	3	3
3	100	1	21	3	3
3	80	1	21	3	3
3	60	1	21	3	3
3	50	2	20	3	3
3	40	2	22	3	2
3	90	1	22	3	2
3	60	1	22	3	2
3	85	1	21	3	2
3	60	1	21	3	2
3	100	1	25	2	2
3	100	1	21	2	2
3	100	1	21	2	2
3	80	1	20	2	2
3	100	1	23		1
3	100	1	24	3	1
3	75	1	20	3	1
3	70	2	22	2	1
3	80	1	22	2	1
3	100	2	21	2	1
3	90	1	21	2	1
3	60	2	19	2	1
3	95	1	20	1	1
